# Supplementary material for: Evaluation of Small Molecule Combinations against Respiratory Syncytial Virus In Vitro
Source: Molecules. 2021 Apr 29;26(9):2607. doi: 10.3390/molecules26092607 (PMC8125180; doi:10.3390/molecules26092607)
Supplement: Supplementary file 1 [file molecules-26-02607-s001.zip]

Archive with 1 entries (1 files):
- molecules-1098374-supplementary.pdf
